# Supplementary material for: Characterization, Quantification and Quality Assessment of Avocado (Persea americana Mill.) Oils
Source: Molecules. 2020 Mar 24;25(6):1453. doi: 10.3390/molecules25061453 (PMC7145317; doi:10.3390/molecules25061453)
Supplement: Supplementary file 1 [file molecules-25-01453-s001.zip]

Archive with 1 entries (1 files):
- molecules-733494-SI.docx
